# Supplementary material for: Unraveling the diversity of hyphal explorative traits among Rhizophagus irregularis genotypes
Source: Mycorrhiza. 2024 Jun 3;34(4):303–16. doi: 10.1007/s00572-024-01154-8 (PMC11283409; doi:10.1007/s00572-024-01154-8)
Supplement: Supplementary file 1 — Supplementary Material 1 [file 572_2024_1154_MOESM1_ESM.xlsx]

## Sheet: List1
Sample ID	AMF	shoot biomass (g)	root biomass (g)	root-to-shoot ratio (dry weights)	P conc shoots (mg/g)	P conc roots (mg/g	P shoots (mg)	P roots (mg)	P total (mg)	shoot N (umol)	root N (umol)	plant N (umol)	shoot 15N fraction %	root 15N fraction %	plant 15N fraction %	T soil 15N fraction	B soil 15N fraction	N soil 15N fraction	sum %15N detected	15N losses calculated (15N%)	root length colonized by AMF hyphae %	root length colonized by arbuscules %	root length colonized by vesicles %	intra nLSU copies per mg roots	Mt5 copies per mg roots	QS81 copies per mg roots	nLSU copies per mg soil T	Mt5 copies per mg soil T	QS81 copies per mg soil T	nLSU copies per mg soil B	Mt5 copies per mg soil B	QS81 copies per mg soil B	nLSU copies per mg soil N	Mt5 copies per mg soil N
5	NM control	2.604	3.22959	1.24024	0.444923	0.521084	1.15858	1.68289	2.84147	835.694	522.32	1358.01	33.0491	11.939	44.9881	5.58591	4.60643	15.6053	70.7857	29.2143	2	0	0	0	0	47043	17.4442	20.4377	597.064	0	0	0	0	32.6385
6	NM control	1.831	1.67502	0.914809	0.533019	0.460721	0.975958	0.771715	1.74767	611.543	380.984	992.527	27.392	9.19674	36.5888	5.43953	3.64145	15.9457	61.6154	38.3846	0	0	0				0	129.438	0	0	0	0	0	53.4362
7	NM control	2.502	3.01901	1.20664	0.446916	0.256927	1.11818	0.775666	1.89385	928.682	874.901	1803.58	37.8352	16.6062	54.4414	7.31838	4.55261	12.1593	78.4717	21.5283	8	0	0				63.4546	0	184.681	0	0	148.156	0	0
8	NM control	2.937	1.98892	0.677194	0.447361	0.552214	1.3139	1.09831	2.41221	1114.3	565.999	1680.3	36.2199	13.3712	49.5912	4.34227	3.68572	16.3441	73.9633	26.0367	0	0	0				0	31.5026	6495.92	0	0	324.335	0	0
21	LPA9	1.985	2.94691	1.48459	1.37046	1.16936	2.72036	3.44599	6.16635	684.726	789.418	1474.14	15.3368	19.1993	34.5361	10.0568	7.83576	7.94148	60.3701	39.6299	14	2	0	262191	786330	22845.2	5084.97	15137.5	0	5408.23	25388.8	0	1495.15	13870
22	LPA9	2.334	2.77052	1.18703	1.28515	1.05647	2.99954	2.92696	5.9265	933.134	771.608	1704.74	18.7015	18.8859	37.5874	11.5256	7.57389	28.522	85.2089	14.7911	40	14	2	1.28177e+06	3.1865e+06	57351.6	1900.01	33611.4	0	2860.11	15061.6	0	11162.4	74121.3
23	LPA9	2.53	3.46753	1.37057	1.20821	1.1017	3.05678	3.82017	6.87695	939.257	789.606	1728.86	19.1259	16.0493	35.1752	12.4644	4.3183	13.7459	65.7038	34.2962	38	24	2	778035	2.73305e+06	39079.1	5660.02	40868.3	327.497	851.81	8970.43	74.6272	7376.71	48334.9
24	LPA9	2.234	2.61917	1.17241	1.4084	1.31177	3.14637	3.43574	6.58211	1061.92	887.798	1949.72	20.3529	20.4863	40.8392	12.0201	5.89204	12.836	71.5874	28.4126	32	14	4	1.10494e+06	4.05894e+06	24625.9	4253.96	27523.7	213.145	6462.25	39720.5	0	2728.62	18322.2
33	L1/4	2.25	2.28304	1.01468	1.26047	1.2289	2.83605	2.80562	5.64167	967.071	632.48	1599.55	24.9567	25.5477	50.5044	4.04455	9.71867	17.2517	81.5193	18.4807	34	16	8	2.76956e+06	4.33586e+06	86682	14997.6	55149.7	233.675	2815.83	13108.1	60.3205	3846.69	35636.5
34	L1/4	2.341	4.2427	1.81235	1.33651	1.07309	3.12877	4.55282	7.68159	697.458	876.799	1574.26	20.5039	24.7545	45.2584	7.42142	5.82675	17.0767	75.5832	24.4168	24	10	4	564830	1.0624e+06	54228.1	5319.6	22891.9	156.554	23379.9	89642.4	9.78233	17451.9	77530
35	L1/4	2.593	3.15176	1.21549	1.10135	0.869752	2.85579	2.74125	5.59704	1188.86	684.152	1873.02	29.1537	25.4633	54.617	18.2803	6.82516	14.6963	94.4188	5.58124	32	14	4	556613	1.14331e+06	36300.3	14310.7	177876	3.98586	12207.7	19729.4	4.11331	17634.6	142598
36	L1/4	3.006	4.70325	1.56462	1.12281	1.08869	3.37516	5.12036	8.49552	939.945	1258.64	2198.59	20.9026	23.6916	44.5941	9.25708	11.9265	17.5635	83.3412	16.6588	40	10	12	469296	1.01776e+06	46581.6	11377.8	64648.3	251.875	34248.8	119128	12.6013	4750.54	38944.6
37	L2/2	2.46	2.79518	1.13625	1.08947	1.12118	2.68009	3.1339	5.81399	1000.19	845.349	1845.54	22.1899	13.4654	35.6553	7.24736	7.21074	17.7996	67.9131	32.0869	28	16	6	883335	1.21789e+06	46183.1	6110.66	33520.2	1110.87	13654.3	6731.99	25.9842	5990.5	34647.9
38	L2/2	2.031	2.93009	1.44268	1.28026	1.33276	2.60021	3.90511	6.50532	670.176	940.027	1610.2	19.7129	14.3629	34.0757	5.67675	6.30583	19.9486	66.0069	33.9931	36	30	0	779618	1.12268e+06	74098.4	20189.2	58596.8	170.2	4450.65	17642.3	334.621	4688.15	24951.1
39	L2/2	2.36	3.63133	1.5387	1.20944	1.11327	2.85428	4.04266	6.89693	893.687	743.921	1637.61	20.7643	14.3691	35.1334	6.33632	6.62381	20.8865	68.98	31.02	22	10	2	1.02594e+06	1.90714e+06	23262.6	1413.97	2635.79	417.767	18994.4	57002.3	2.33909	14078.8	86788.6
40	L2/2	2.304	2.91039	1.26319	1.21081	0.820381	2.7897	2.38763	5.17733	867.504	626.755	1494.26	17.2404	16.8667	34.1071	17.4713	6.91646	16.1733	74.6681	25.3319	30	18	8	234957	419787	109841	6053.41	122048	34.2397	5168.98	29200.9	70.6601	7705.12	74362.7
41	L21/2	2.207	2.42445	1.09853	1.13778	1.22278	2.51108	2.96458	5.47566	923.979	801.888	1725.87	23.5607	19.1378	42.6985	4.08268	5.84069	22.3922	75.0141	24.9859	26	20	0	899281	1.7133e+06	88687.2	6807.64	9484.07	0	8624.41	34604.8	41.0093	8046.81	63502
42	L21/2	2.384	3.72207	1.56127	0.970154	1.14704	2.31285	4.26936	6.58221	697.391	993.637	1691.03	16.422	18.8516	35.2737	7.87102	5.55282	18.3177	67.0152	32.9848	28	10	2	705318	1.25593e+06	120326	8184.51	28714.6	275.268	7069.36	24474.2	2.04171	17253.4	105665
43	L21/2	2.522	3.61718	1.43425	1.05175	1.15938	2.65252	4.1937	6.84622	844.053	1018.78	1862.83	18.0917	16.369	34.4608	8.00885	7.67613	22.5848	72.7306	27.2694	26	14	8	860431	1.16367e+06	90084.7	43445.8	87278.1	196.913	9039.4	36289.7	0	16900.8	82530.4
44	L21/2	2.82	3.08997	1.09573	0.884047	0.886493	2.49301	2.73924	5.23225	985.027	772.961	1757.99	18.0397	12.6752	30.7149	9.26108	6.79047	20.8151	67.5816	32.4184	12	4	0	553557	1.0712e+06	70123.1	6539.37	37021.6	115.87	2067.3	10050.1	0	9851.58	74907.1
45	L21/6	2.081	2.7103	1.3024	1.0857	1.42759	2.25933	3.86921	6.12854	786.055	889.327	1675.38	19.0037	21.7575	40.7611	4.26711	4.08779	17.1307	66.2467	33.7533	24	12	6	926339	1.80248e+06	23563.8	9004.81	44511.2	273.672	7281.11	21799.9	488.853	2944.7	21965.6
46	L21/6	1.966	2.67404	1.36014	1.21553	1.02835	2.38973	2.74984	5.13957	774.602	664.507	1439.11	21.4311	20.3796	41.8108	10.0202	7.33045	16.1536	75.315	24.685	26	12	6	651174	1.22559e+06	32608.9	13476.2	44300.5	315.88	9516.59	28678.7	0	16113.2	71533.6
47	L21/6	2.134	2.4676	1.15632	1.31993	1.41158	2.81674	3.4832	6.29994	984.662	903.842	1888.5	22.4062	17.2503	39.6565	10.6779	5.04198	20.2076	75.584	24.416	28	10	6	1.06594e+06	1.61261e+06	19361.7	15179.4	55859.2	533.213	12558.8	31270.8	2.10508	7362.18	32110.9
48	L21/6	2.707	2.97182	1.09783	1.18353	0.86905	3.20382	2.58266	5.78648	1006.77	672.668	1679.44	19.9027	14.1662	34.069	7.72963	4.72606	18.3909	64.9156	35.0844	8	8	2	289380	585332	35459.5	28061.1	22003.3	144.794	4174.3	16053.5	44.1054	51034.6	129412
49	L23/1	2.301	2.88612	1.25429	1.16531	0.893595	2.68138	2.57902	5.2604	739.243	654.222	1393.46	18.2189	20.3256	38.5445	5.27879	7.71148	16.7084	68.2431	31.7569	20	6	2	463459	1.18822e+06	29483.6	36372.4	64277.8	153.064	8690.34	28240.1	109.822	3074.66	14530.6
50	L23/1	1.99	1.98019	0.995073	1.19731	1.22278	2.38264	2.42135	4.80399	760.33	620.654	1380.98	18.794	13.5977	32.3916	6.73529	6.14407	18.689	63.96	36.04	30	10	14	1.37612e+06	3.32614e+06	29160.7	31089.7	73519.4	402.492	5266.9	19490.4	43.3173	7898.61	36401.9
51	L23/1	2.248	2.37859	1.05809	1.37564	1.0368	3.09245	2.46612	5.55857	665.083	611.936	1277.02	20.8928	12.6395	33.5324	4.98698	9.4617	14.6008	62.5819	37.4181	46	16	24	1.96476e+06	3.52335e+06	103774	10783.8	30186.4	279.176	39659.6	78222.6	0	4473.45	14827.6
52	L23/1	2.582	2.99102	1.15841	0.984234	0.836424	2.54129	2.50176	5.04306	889.473	705.304	1594.78	18.8642	14.4748	33.3391	11.0859	6.57429	17.7909	68.7902	31.2098	18	4	0	674689	1.96624e+06	25871.8	11223.9	25476.4	0	72586.9	203775	285.212	5637.73	31042.7
53	MA2	1.702	2.00522	1.17816	1.05756	1.31194	1.79997	2.63073	4.43071	941.246	742.076	1683.32	17.3694	20.2108	37.5802	8.72144	6.97349	15.735	69.0101	30.9899	46	28	6	1.00623e+06	2.24899e+06	43260.1	26343.7	77365.4	278.993	5820.55	40512.2	13.5437	8637.12	76477.6
54	MA2	2.04	2.54997	1.24999	0.958126	1.24289	1.95458	3.16934	5.12392	732.758	810.998	1543.76	18.6281	18.5567	37.1848	12.5086	5.90098	15.986	71.5804	28.4196	22	12	4	858039	2.53469e+06	19266.4	8809.94	21428.5	249.006	23956.8	27178.6	94.7772	3733.08	28388.2
55	MA2	1.999	2.41524	1.20823	1.02181	1.76119	2.04261	4.2537	6.2963	681.129	869.917	1551.05	18.3946	21.0209	39.4155	11.8817	4.2272	19.0575	74.5818	25.4182	42	24	6	3.98433e+06	6.36568e+06	50919	13735	71608.2	503.237	5940.92	21636.8	0	41277.8	159138
56	MA2	2.493	2.99529	1.20148	0.843145	0.746749	2.10196	2.23673	4.33869	868.895	717.047	1585.94	15.5787	15.9855	31.5642	12.0112	4.00225	22.3373	69.9149	30.0851	66	24	16	1.85092e+06	4.24977e+06	156223	15960.3	57371.5	0	5884.57	27666.5	0	34269.6	159526
57	MA4	2.121	2.93028	1.38156	1.14568	0.916145	2.42998	2.68456	5.11454	620.625	557.977	1178.6	18.9936	21.4015	40.3951	12.7304	7.62866	11.8562	72.6103	27.3897	32	24	0	392129	903239	1.22255e+07	12503.3	40878.7	483639	31800.9	108251	1.24089e+06	52064.1	227946
58	MA4	2.154	2.55992	1.18845	0.92915	1.33641	2.00139	3.4211	5.42249	793.316	849.701	1643.02	19.5689	20.6953	40.2642	10.0244	4.41695	19.9725	74.6781	25.3219	24	14	0	1.27974e+06	2.12823e+06	2.61257e+07	20565.6	37593.8	388378	22791.4	28288.9	168387	8052.71	43523.6
59	MA4	2.305	3.13113	1.35841	0.992582	1.2379	2.2879	3.87602	6.16392	818.982	1000.86	1819.84	17.0309	22.4137	39.4446	14.9331	9.40837	15.7602	79.5463	20.4537	32	10	6	2.5785e+06	3.578e+06	4.40022e+07	19641.8	58621.4	668449	11826.3	39382.2	450133	6617.85	39963.7
60	MA4	2.13	2.61897	1.22956	1.07999	1.44856	2.30039	3.79375	6.09413	961.875	1111.51	2073.38	17.3743	22.2118	39.5861	10.781	8.55026	15.0762	73.9935	26.0065	32	20	4	2.78423e+06	6.2004e+06	6.19801e+07	23853.5	49486.3	538457	11730.1	42222.9	476948	9662.96	40972.9
61	QS69	1.905	2.19646	1.153	1.20248	1.45929	2.29073	3.20527	5.49601	778.434	774.289	1552.72	17.3623	15.518	32.8803	6.55409	11.5304	20.7641	71.7289	28.2711	34	12	0	1.83457e+06	1.7801e+06	2.56632e+07	12428.7	19467.9	221125	10781.6	29645.7	281626	7646.03	36015
62	QS69	2.212	2.86484	1.29514	1.09374	1.20612	2.41936	3.45533	5.87469	739.784	663.214	1403	17.4424	16.3725	33.8149	9.49072	8.19157	21.4032	72.9004	27.0996	16	16	0	0	1.1448e+06	1.45528e+07	28059	54950.7	473486	35841.3	89984.9	833397	23808.6	79562.1
63	QS69	1.857	2.06475	1.11188	1.35202	1.19564	2.5107	2.4687	4.9794	777.353	621.929	1399.28	18.5579	16.5923	35.1501	12.8835	2.91532	14.6732	65.6221	34.3779	48	24	6	1.99995e+06	3.33596e+06	3.82786e+07	47095.5	100474	1.05225e+06	6266.43	25734.1	257868	54098.4	177850
64	QS69	1.881	2.13336	1.13417	1.18739	1.05974	2.23348	2.26081	4.49429	788.953	575.164	1364.12	18.4867	19.7402	38.2268	12.9033	6.14519	20.1095	77.3848	22.6152	20	8	0	846354	1.18261e+06	1.69204e+07	29495.3	73291.8	733201	22173.2	47520	476583	40597.4	124362
65	QS73	1.978	1.85113	0.935861	1.01257	1.03052	2.00286	1.90763	3.91048	843.123	726.13	1569.25	19.0537	17.8234	36.8771	12.1782	4.72535	21.0029	74.7837	25.2163	32	18	4	2.74593e+06	5.5936e+06	6.49083e+07	18457.1	35817.6	383658	14715.4	32912.1	389657	14937.7	46027.3
66	QS73	2.312	3.05401	1.32094	1.01634	0.851922	2.34978	2.60178	4.95156	788.871	855.801	1644.67	18.7552	17.857	36.6122	8.22497	6.09014	16.0636	66.9909	33.0091	30	8	0	4.7751e+06	6.97311e+06	8.40486e+07	21371.1	50769.7	493502	18323.9	42511.9	446599	22868	77647.9
67	QS73	2.648	2.74831	1.03788	0.929967	0.899648	2.46255	2.47252	4.93507	884.683	658.781	1543.46	18.361	13.778	32.139	26.9583	5.55738	16.6256	81.2802	18.7198	34	16	16	1.02457e+06	1.49964e+06	2.03962e+07	25835.7	70180.3	653841	19993	83589.5	873781	18920.1	113211
68	QS73	2.393	3.02865	1.26563	1.0758	1.12209	2.57439	3.39842	5.97281	905.626	868.812	1774.44	19.4813	20.8373	40.3186	13.1973	7.02663	17.5896	78.1321	21.8679	20	10	0	1.28612e+06	2.0886e+06	2.67214e+07	11799.6	25368.3	266541	22735.6	79930.1	822550	25307	121453
69	QS81	2.412	3.911	1.62147	1.0577	1.40125	2.55116	5.48026	8.03143	835.354	1390.72	2226.07	14.9653	24.8385	39.8037	17.7655	6.76757	23.5555	87.8923	12.1077	22	10	2	1.66976e+06	2.56544e+06	3.4257e+07	32993.9	84237	858470	20322.4	44967.6	569552	14483	104031
70	QS81	2.054	2.99386	1.45757	1.21064	1.50455	2.48666	4.5044	6.99105	935.837	1291.15	2226.98	19.1855	21.0593	40.2448	11.5432	6.02819	18.0208	75.8369	24.1631	28	6	0	2.02032e+06	3.83236e+06	4.62966e+07	14816.2	40470.3	390974	25621.2	73787.4	902339	27471.9	127575
71	QS81	2.297	2.34449	1.02067	1.19516	1.07267	2.74528	2.51486	5.26014	1044.76	762.503	1807.26	19.1191	17.4645	36.5836	25.1622	8.08471	15.0868	84.9174	15.0826	30	16	0	2.42816e+06	3.77674e+06	4.55334e+07	41899	129398	1.37507e+06	17159.7	65643	752564	10319	79113.1
72	QS81	1.935	2.40412	1.24244	1.15734	1.03761	2.23945	2.49454	4.73399	1261.52	898.213	2159.74	20.3289	20.2758	40.6047	9.30117	10.5996	12.2595	72.7649	27.2351	36	18	2	5.01209e+06	8.88592e+06	8.84544e+07	30197	63897.5	666828	37469.4	125089	965044	6453.13	28516.9
73	STSI	2.182	2.82973	1.29685	1.14342	0.909757	2.49495	2.57436	5.06932	746.869	648.18	1395.05	17.1498	15.7459	32.8957	10.7633	4.4123	18.3795	66.4508	33.5492	30	16	8	1.85363e+06	4.10121e+06	136527	15661.4	50510.7	272.233	9783.83	33003.8	560.094	56810.7	241070
74	STSI	1.807	2.24472	1.24224	1.24105	1.65179	2.24259	3.7078	5.95039	1184.59	1058.17	2242.76	21.8434	17.3343	39.1777	8.17768	19.8962	1.16179	68.4133	31.5867	40	8	8	4.74082e+06	1.08916e+07	133904	8337.11	19482.5	905.905	6456.46	32633.2	652.728	1084.76	23694.8
75	STSI	2.135	2.83833	1.32943	1.00364	1.14885	2.14276	3.26083	5.40359	899.028	747.35	1646.38	16.7058	13.2708	29.9766	14.8919	5.43776	17.7032	68.0095	31.9905	40	22	12	1.47465e+06	4.19721e+06	65160.2	18922.6	44483.3	3339.32	2281.79	8045.88	156.914	15244	92240.5
76	STSI	2.448	2.89915	1.18429	1.02597	1.03606	2.51158	3.00368	5.51527	1125.05	885.55	2010.6	20.3663	19.3101	39.6764	15.6011	7.09503	22.927	85.2996	14.7004	38	14	0	1.67013e+06	4.18188e+06	67972.5	12721.3	36164.6	2509.33	7165.64	32396.5	495.352	18424.4	207403
