# Supplementary material for: Unraveling the diversity of hyphal explorative traits among Rhizophagus irregularis genotypes
Source: Mycorrhiza. 2024 Jun 3;34(4):303–16. doi: 10.1007/s00572-024-01154-8 (PMC11283409; doi:10.1007/s00572-024-01154-8)
Supplement: Supplementary file 3 — Supplementary Material 3 [file 572_2024_1154_MOESM3_ESM.xlsx]

## Sheet: List1
sample ID	AMF identity	protist added to hyphosphere	root DW (g)	mycelium DW (g)	root N%	root C%	root AT% 15N/14N	root AT% 13C/12C	hyphae N%	hyphae C%	hyphae AT% 15N/14N	hyphae AT% 13C/12C	root N (mmol)	root 15N excess (mmol)	hyphae N (mmol)	hyphae 15N excess (mmol)	15N transfer roots (%)	15N transfer hyphae (%)	15N transfer total	Rhizophagus mt LSU gene copies per BAC-BOX	bacterial 16S gene copies per BAC-BOX	protistan 18S gene copies per BAC-BOX
1	NM	no	0.36	0	1.51709	38.9811	0.771333	1.09119					0.389915	0.00160385	0	0	2.89503	0	2.89503	0	6.23213e+09	0
2	NM	no	0.349	0	2.03934	38.4318	0.739329	1.0918					0.508123	0.00192746	0	0	3.47917	0	3.47917	19067.1	5.64319e+09	426.487
3	NM	no	0.351	0	1.6804	37.8321	0.95439	1.09191					0.421091	0.00250292	0	0	4.51791	0	4.51791	7515.49	4.44475e+09	1532.95
4	NM	no	0.35	0	1.70575	38.1286	0.65225	1.09205					0.426224	0.00124564	0	0	2.24845	0	2.24845	0	5.6782e+09	5318.52
5	NM	no	0.312	0	1.79778	38.5654	0.831159	1.09197					0.400447	0.00188674	0	0	3.40567	0	3.40567	23664.3	4.79322e+09	0
6	NM	no	0.381	0	1.77664	38.6812	0.669449	1.09184					0.483258	0.00149544	0	0	2.69935	0	2.69935	0	4.96564e+09	0
7	NM	no	0.344	0	1.70016	38.2409	0.985704	1.09183					0.417544	0.00261259	0	0	4.71586	0	4.71586	0	6.1229e+09	0
8	NM	yes	0.367	0	1.69995	38.1361	0.679141	1.09187					0.445407	0.00142148	0	0	2.56584	0	2.56584	0	2.36755e+09	6.87504e+06
9	NM	yes	0.357	0	1.66805	38.7032	1.01935	1.09196					0.42514	0.00280317	0	0	5.05988	0	5.05988	0	1.30767e+09	9.44141e+06
10	NM	yes	0.306	0	1.73712	38.665	0.846148	1.09201					0.379494	0.0018449	0	0	3.33015	0	3.33015	0	1.15055e+09	5.84781e+06
11	NM	yes	0.3	0	1.71665	38.4847	0.795127	1.09212					0.367669	0.00159983	0	0	2.88778	0	2.88778	0	1.58409e+09	1.03506e+07
12	NM	yes	0.301	0	1.88121	38.5482	0.837573	1.09381					0.404257	0.00193062	0	0	3.48488	0	3.48488	0	1.91893e+09	5.73979e+06
13	NM	yes	0.284	0	1.76741	38.461	1.2758	1.09188					0.358353	0.0032818	0	0	5.92382	0	5.92382	0	1.88608e+09	5.18751e+06
14	NM	yes	0.384	0	1.6074	38.7074	0.713608	1.09182					0.440666	0.00155823	0	0	2.81269	0	2.81269	0	2.11991e+09	5.46811e+06
15	LPA9	no	0.265	0.0128	2.0826	38.7099	2.79837	1.09194	1.99621	57.7654	21.4093	1.09335	0.394009	0.00960739	0.0182419	0.00383979	17.3419	6.93103	24.2729	2.35709e+07	8.90416e+08	1195.82
16	LPA9	no	0.249	0.0147	2.04114	39.269	3.4537	1.09175	1.88211	58.7226	24.5691	1.09183	0.36285	0.0112255	0.0197523	0.00478186	20.2626	8.63151	28.8941	3.74801e+07	5.71796e+08	0
17	LPA9	no	0.272	0.0154	2.23496	38.6416	2.84261	1.09183	1.55928	53.7965	14.8997	1.09144	0.434003	0.0107746	0.0171435	0.00249262	19.4487	4.49931	23.948	2.16306e+07	8.74832e+08	1276.06
18	LPA9	no	0.249	0.0155	2.03124	38.8445	3.10807	1.09185	1.89471	55.485	23.3681	1.09334	0.36109	0.00992302	0.0209667	0.00482404	17.9116	8.70765	26.6192	2.59199e+07	9.77279e+08	0
19	LPA9	no	0.305	0.0214	1.95373	39.3515	2.3676	1.09161	1.91679	54.1146	17.4663	1.09376	0.425422	0.00854076	0.0292849	0.00500956	15.4165	9.04252	24.4591	3.23758e+07	8.59543e+08	1074.3
20	LPA9	no	0.278	0.0189	1.91694	39.0513	2.86605	1.09167	1.87793	55.042	17.5224	1.09479	0.380459	0.00953447	0.0253394	0.00434886	17.2102	7.84993	25.0602	2.7029e+07	1.41088e+09	0
21	LPA9	no	0.277	0.0212	1.96582	39.895	2.24503	1.09181	2.0455	56.5491	22.3323	1.09457	0.388757	0.00732819	0.0309593	0.00680247	13.2278	12.2788	25.5066	2.77465e+07	8.79831e+08	159.967
22	LPA9	yes	0.259	0.0176	1.93471	39.6783	2.55283	1.09171	1.92868	57.0222	18.7823	1.0949	0.357743	0.00784471	0.0242342	0.0044645	14.1601	8.05867	22.2188	3.60934e+07	1.19764e+09	4.46814e+06
23	LPA9	yes	0.26	0.0156	1.85061	39.725	3.02604	1.09017	2.03821	54.9076	20.4186	1.09509	0.343512	0.00915817	0.0227001	0.00455332	16.531	8.219	24.75	3.04568e+07	1.14357e+09	9.84104e+06
24	LPA9	yes	0.232	0.0159	1.83081	39.747	3.04672	1.08987	1.92169	55.6205	18.9837	1.0945	0.303239	0.00814717	0.021814	0.00406258	14.7061	7.33317	22.0393	4.54272e+07	1.45942e+09	7.32796e+06
25	LPA9	yes	0.272	0.0213	1.986	39.5559	2.69402	1.09136	1.68868	56.8232	17.4768	1.09468	0.385659	0.00900135	0.0256793	0.00439548	16.2479	7.93407	24.182	5.17648e+07	8.01383e+08	1.08227e+07
26	LPA9	yes	0.259	0.0187	1.99057	39.9972	3.38779	1.09141	1.87714	53.2187	16.9544	1.09448	0.368072	0.0111444	0.0250607	0.00415868	20.1163	7.50665	27.6229	4.08992e+07	7.55972e+08	8.32376e+06
27	LPA9	yes	0.28	0.0157	1.95676	39.8972	2.81855	1.09165	2.017	56.5699	19.5046	1.09489	0.391157	0.00961678	0.0226079	0.0043282	17.3588	7.81263	25.1714	3.68336e+07	1.33087e+09	4.36403e+06
28	LPA9	yes	0.26	0.0167	2.00906	39.8922	3.91416	1.09152	1.87692	55.2316	20.0406	1.09506	0.372925	0.0132543	0.0223778	0.00440408	23.9248	7.9496	31.8744	4.45856e+07	4.74644e+08	1.39732e+07
29	MA2	no	0.359	0.00225	1.88449	40.2246	2.79214	1.09177	2.249	46.7286	12.6624	1.09386	0.482996	0.0117471	0.00361266	0.000444442	21.2042	0.802242	22.0065	1.37112e+07	3.16992e+09	5946.61
30	MA2	no	0.338	0.00591	1.80809	40.4405	2.28094	1.09337	2.06638	47.8382	9.20411	1.09418	0.436306	0.00838116	0.00871873	0.000771094	15.1285	1.39187	16.5203	5.39529e+07	1.54896e+09	632.64
31	MA2	no	0.334	0.00038	1.86346	39.4128	2.97292	1.09156	2.28028	36.7903	28.0091	1.09916	0.444345	0.0116104	0.000618625	0.000171044	20.9574	0.308744	21.2661	2.56235e+07	4.60511e+09	0
32	MA2	no	0.346	0.00099	1.8275	39.1101	1.31165	1.09162	2.4578	43.098	20.0987	1.09287	0.451428	0.00429603	0.00173715	0.00034289	7.75456	0.618934	8.3735	0	4.79519e+09	0
33	MA2	no	0.313	0.00228	1.89356	40.4736	3.12376	1.0916	2.24575	45.5785	9.57461	1.09291	0.423135	0.0116944	0.00365554	0.000336844	21.1091	0.608021	21.7171	3.94254e+07	4.21511e+09	1018.88
34	MA2	no	0.321	0.00112	1.72015	37.9535	1.43731	1.09162	1.69562	39.9433	12.4286	1.09253	0.394208	0.00424683	0.00135582	0.000163628	7.66575	0.295357	7.96111	7.02595e+06	5.51208e+09	0
35	MA2	no	0.291	0.01109	1.93964	41.1734	3.03443	1.0916	2.3289	51.8094	9.12365	1.09267	0.402966	0.0107771	0.018439	0.00161593	19.4532	2.91684	22.37	5.85283e+07	1.18383e+09	0
36	MA2	yes	0.357	0.00106	1.72594	39.7257	1.22686	1.09142	2.13474	40.2439	19.2935	1.0925	0.439895	0.00381326	0.0016155	0.00030587	6.88314	0.552111	7.43525	21749	1.5476e+09	6.47838e+06
37	MA2	yes	0.388	0.00105	1.71712	39.1838	1.26699	1.09359	2.15226	40.7288	17.3533	1.09272	0.475649	0.00431407	0.00161339	0.000274168	7.78712	0.494888	8.28201	3.40284e+06	1.69984e+09	9.57067e+06
38	MA2	yes	0.28	0.00086	2.04132	40.0898	3.14099	1.09183	2.3898	39.3726	18.8469	1.09468	0.40806	0.0113481	0.00146728	0.000271256	20.484	0.489631	20.9736	3.02989e+07	1.89831e+09	4.65418e+06
39	MA2	yes	0.306	0.00093	1.83788	39.7817	1.51983	1.09162	2.41774	42.8068	22.0063	1.09269	0.401508	0.00465682	0.00160527	0.000347482	8.4058	0.627223	9.03303	904033	2.0843e+09	2.83379e+06
40	MA2	yes	0.25	0.00999	2.1389	40.6748	4.77895	1.09183	2.61702	53.461	8.9141	1.09188	0.381756	0.0168696	0.018665	0.00159662	30.4505	2.88199	33.3325	3.65986e+07	5.00168e+08	9.17677e+06
41	MA2	yes	0.288	0.00049	1.73087	39.1618	1.02858	1.0916	1.45211	40.1292	24.1716	1.09378	0.355887	0.00237937	0.000507984	0.000120959	4.29489	0.218338	4.51323	0	1.65189e+09	1.24286e+07
42	MA2	yes	0.302	0.00057	1.73115	39.7727	4.00992	1.09154	2.71395	38.6387	13.6724	1.09685	0.373247	0.0136232	0.00110441	0.000147024	24.5907	0.265386	24.856	5.84172e+07	1.82386e+09	8.21688e+06
43	L1/4	no	0.281	0.00698	1.9814	41.0906	2.68587	1.0916	2.06725	52.2544	18.6109	1.09329	0.397496	0.00924526	0.0103016	0.00188013	16.6882	3.39374	20.0819	1.29554e+07	3.34262e+09	208.151
44	L1/4	no	0.269	0.00709	2.00478	40.6972	3.55874	1.0916	1.91689	52.6402	20.6802	1.0934	0.385012	0.0123155	0.00970284	0.00197164	22.2302	3.55892	25.7891	1.58206e+07	1.24139e+09	0
45	L1/4	no	0.306	0.00892	1.90755	40.9217	2.64627	1.09144	1.84307	53.0514	17.5006	1.09441	0.416728	0.00952753	0.0117371	0.00201181	17.1977	3.63143	20.8291	2.44838e+07	2.24956e+09	0
46	L1/4	no	0.312	0.00687	1.89729	40.2805	3.26046	1.09178	2.03543	50.8853	16.8237	1.09416	0.422613	0.0122577	0.00998315	0.0016436	22.1259	2.96678	25.0926	1.22768e+07	2.21007e+09	177.488
47	L1/4	no	0.271	0.00874	1.88363	40.58	3.25617	1.09163	1.85436	53.1466	20.9261	1.09454	0.364435	0.0105547	0.0115707	0.00237964	19.0517	4.29538	23.3471	1.25073e+07	2.04851e+09	0
48	L1/4	no	0.272	0.01042	1.94858	40.4005	3.21113	1.0912	1.78399	54.1301	18.6313	1.09369	0.378392	0.0107884	0.0132714	0.00242484	19.4737	4.37697	23.8507	1.70187e+07	2.54127e+09	0
49	L1/4	no	0.333	0.00996	1.92778	40.2166	3.18475	1.09147	1.85843	53.8325	16.686	1.09396	0.458306	0.012946	0.0132148	0.00215744	23.3683	3.8943	27.2626	1.39017e+07	2.22236e+09	0
50	L1/4	yes	0.28	0.01388	1.85887	40.4226	3.03597	1.09164	1.73879	55.8513	14.8334	1.09392	0.371588	0.00994355	0.0172303	0.00249381	17.9487	4.50146	22.4501	2.03242e+07	1.65108e+09	1.10789e+07
51	L1/4	yes	0.266	0.00889	1.93846	40.3529	3.47946	1.09177	1.88825	52.544	16.7814	1.09373	0.368122	0.0114834	0.0119844	0.00196801	20.7282	3.55236	24.2805	2.3753e+07	9.38613e+08	1.18144e+07
52	L1/4	yes	0.294	0.0055	2.02895	40.2907	3.0503	1.09177	1.92363	51.7132	19.4386	1.09422	0.425867	0.0114571	0.00755334	0.00144107	20.6807	2.60121	23.2819	1.43897e+07	1.68002e+09	1.13389e+07
53	L1/4	yes	0.324	0.00849	1.97112	40.5878	2.82473	1.09148	1.75409	52.0404	14.6776	1.0944	0.455946	0.0112379	0.010632	0.00152225	20.2849	2.74774	23.0327	2.29384e+07	1.13722e+09	1.09448e+07
54	L1/4	yes	0.262	0.01177	2.05367	40.3115	2.99421	1.0915	1.9591	52.6345	18.01	1.09503	0.384138	0.010119	0.0164622	0.00290558	18.2653	5.24473	23.51	1.31577e+07	1.71985e+09	1.12862e+07
55	L1/4	yes	0.271	0.01142	2.05186	40.4633	2.77648	1.0915	1.76075	55.3827	15.0016	1.09501	0.396982	0.00959298	0.0143555	0.00210187	17.3158	3.79399	21.1098	2.41869e+07	1.59539e+09	2.20595e+07
56	L1/4	yes	0.274	0.01046	1.9821	40.4835	2.67673	1.0915	1.9041	54.7063	18.1334	1.09489	0.387731	0.00898268	0.0142193	0.00252725	16.2142	4.56182	20.776	2.81293e+07	1.35562e+09	1.31084e+07
57	L23/1	no	0.306	0.00718	1.93848	39.8052	2.31	1.09193	1.8572	53.4174	16.2252	1.09491	0.423485	0.00825798	0.00952002	0.00151037	14.9061	2.7263	17.6324	2.18393e+07	3.73395e+09	119.674
58	L23/1	no	0.29	0.01147	1.8507	40.7492	3.21175	1.09173	1.73049	56.1354	20.533	1.09461	0.383168	0.010927	0.0141706	0.00285864	19.7238	5.16	24.8838	2.08241e+07	2.48426e+09	2579.27
61	L23/1	no	0.199	0.00912	2.18494	39.2501	4.26185	1.09173	2.00724	57.4209	26.5089	1.09447	0.310418	0.012112	0.0130692	0.00341745	21.8629	6.16868	28.0315	2.9607e+07	5.6212e+08	0
62	L23/1	no	0.215	0.01416	1.94876	40.4386	3.24785	1.09165	1.73886	54.6747	15.2023	1.09486	0.299125	0.00863828	0.0175785	0.00260907	15.5926	4.7095	20.3021	2.61333e+07	1.73172e+09	280.841
63	L23/1	no	0.25	0.01145	1.85827	39.9938	3.2487	1.09156	1.85852	55.0061	17.3582	1.09513	0.331667	0.00958087	0.0151924	0.00258243	17.294	4.66143	21.9554	1.68123e+07	1.96685e+09	688.901
64	L23/1	yes	0.283	0.01187	2.18973	41.1507	2.89727	1.09182	1.70081	56.4248	15.2891	1.09502	0.442416	0.0112253	0.0144133	0.00215177	20.2623	3.88406	24.1463	1.54531e+07	1.54919e+09	1.32739e+07
65	L23/1	yes	0.252	0.01293	2.19996	40.7595	3.23936	1.09172	1.85306	55.9372	13.5359	1.09452	0.395796	0.0113964	0.0171058	0.00225384	20.5711	4.06831	24.6394	1.37427e+07	1.62336e+09	1.01731e+07
66	L23/1	yes	0.223	0.01024	2.16101	40.9148	3.65535	1.09182	1.87151	54.8757	16.7005	1.09503	0.344046	0.0113375	0.0136819	0.00223569	20.4648	4.03555	24.5004	1.34814e+07	1.31653e+09	7.56955e+06
67	L23/1	yes	0.281	0.00899	2.01262	40.5562	3.13412	1.09168	1.87621	54.9429	15.3871	1.09412	0.40376	0.0112008	0.0120419	0.00180956	20.218	3.26635	23.4844	1.52612e+07	1.45322e+09	1.12103e+07
68	L23/1	yes	0.27	0.00605	1.99985	39.6517	3.42312	1.09191	2.00245	52.9944	17.135	1.09475	0.385493	0.0118081	0.00864914	0.0014509	21.3143	2.61894	23.9332	2.00116e+07	1.06704e+09	1.47206e+07
69	L23/1	yes	0.278	0.01371	1.98225	40.3305	2.80023	1.09072	1.75176	53.7292	13.7785	1.09459	0.393422	0.00960037	0.0171462	0.00230075	17.3292	4.15299	21.4822	1.41769e+07	9.94841e+08	1.29325e+07
70	L23/1	yes	0.284	0.01368	1.95782	39.4161	3.05935	1.0918	1.86893	55.1805	15.4846	1.09436	0.396959	0.0107153	0.018253	0.00276068	19.3417	4.98318	24.3249	1.62373e+07	1.23434e+09	1.66259e+07
71	QS73	no	0.259	0.00992	2.29314	39.1814	3.60877	1.09191	2.02462	55.5643	15.356	1.09481	0.424019	0.0137754	0.0143387	0.00215023	24.8653	3.88129	28.7466	3.47615e+07	1.08616e+09	1810.67
72	QS73	no	0.248	0.01085	2.27614	39.794	3.20437	1.09206	2.03872	55.8578	12.8871	1.09274	0.402999	0.0114628	0.0768433	0.0096262	20.691	17.3758	38.0668	3.39643e+07	9.83848e+08	3540.38
73	QS73	no	0.276	0.00904	1.95145	39.8058	3.28738	1.092	2.14944	55.0366	8.76221	1.09365	0.384522	0.0112564	0.0675015	0.00567161	20.3184	10.2376	30.556	3.74614e+07	2.55677e+09	78.595
74	QS73	no	0.292	0.00968	2.1233	39.2519	2.70042	1.09181	2.08939	55.127	13.0106	1.09419	0.442637	0.0103596	0.070261	0.00888846	18.6996	16.0441	34.7437	3.49253e+07	2.03593e+09	0
75	QS73	no	0.28	0.01202	2.02083	39.5326	3.13321	1.09142	1.90652	55.1508	13.0882	1.09642	0.403963	0.0112027	0.0796094	0.0101328	20.2215	18.2903	38.5119	5.00244e+07	2.14519e+09	0
76	QS73	no	0.276	0.01181	2.0566	38.8834	3.28414	1.09181	2.02131	55.3975	15.3271	1.09441	0.405241	0.0118498	0.082928	0.0124119	21.3895	22.4042	43.7938	3.25609e+07	1.0488e+09	0
77	QS73	no	0.287	0.01324	2.08712	39.5455	3.21445	1.09377	2.01437	55.7013	10.0831	1.09376	0.427645	0.0122069	0.09265	0.00900842	22.0342	16.2607	38.2949	3.35324e+07	1.62169e+09	1248.33
78	QS73	yes	0.247	0.01179	2.15911	39.0718	3.01792	1.09212	2.06784	55.4629	15.508	1.09431	0.380738	0.0101197	0.0846933	0.0128293	18.2666	23.1577	41.4243	3.07568e+07	9.60298e+08	1.46327e+07
79	QS73	yes	0.225	0.01179	1.98858	37.8985	3.75858	1.09362	1.91539	56.2427	13.6698	1.09441	0.319434	0.0108562	0.0784496	0.0104415	19.5961	18.8474	38.4435	3.54744e+07	9.11269e+08	6.47594e+06
80	QS73	yes	0.33	0.01746	2.02763	39.0977	2.72918	1.09163	2.02353	55.6393	10.9959	1.09367	0.477702	0.0113176	0.122736	0.0130541	20.4289	23.5633	43.9922	5.28264e+07	1.87715e+09	1.90746e+07
81	QS73	yes	0.302	0.01405	2.05939	39.1538	3.10441	1.09188	1.98018	56.1691	13.8857	1.09437	0.444018	0.0121857	0.0966497	0.0130726	21.9958	23.5967	45.5926	3.52375e+07	1.164e+09	1.02333e+07
82	QS73	yes	0.263	0.01532	2.16281	38.6491	2.90373	1.09204	2.09535	55.9588	11.3907	1.09539	0.406096	0.01033	0.111516	0.0123009	18.6462	22.2038	40.85	3.55632e+07	7.83387e+08	6.00046e+06
83	QS73	yes	0.286	0.01408	2.09376	39.3996	3.3436	1.09205	2.07506	56.2221	10.6127	1.0942	0.42751	0.0127552	0.101497	0.0104061	23.0238	18.7837	41.8075	3.6911e+07	1.4437e+09	1.75484e+07
85	QS81	no	0.406	0.00305	1.81257	38.6417	0.799218	1.09211	3.15491	48.8312	12.1999	1.09215	0.525381	0.00230757	0.0334276	0.0039578	4.16529	7.14404	11.3093	16936.4	5.81148e+09	1233.12
86	QS81	no	0.412	0.00206	1.74613	38.4652	0.6936	1.092	3.2853	47.959	18.5325	1.09287	0.513604	0.00171338	0.0235105	0.00427245	3.09275	7.71201	10.8048	2.49905e+06	3.35929e+09	2044.8
87	QS81	no	0.391	0.00468	1.64555	38.4879	1.98009	1.09382	3.5741	51.2158	29.0806	1.09417	0.459349	0.00744189	0.0581074	0.0166888	13.433	30.1241	43.5572	1.76902e+07	2.82085e+09	0
88	QS81	no	0.31	0.00537	1.91062	38.3084	2.4895	1.09189	3.18484	52.6373	26.6447	1.09387	0.422853	0.00900465	0.0594129	0.0156165	16.2539	28.1886	44.4425	1.88707e+07	1.9899e+09	2708.97
89	QS81	no	0.305	0.00246	2.03396	36.986	2.93348	1.0938	3.10137	48.202	12.731	1.09274	0.442891	0.0113977	0.0265038	0.00327879	20.5735	5.91839	26.4919	3.79288e+07	6.86963e+09	695.738
90	QS81	no	0.324	0.00538	1.85987	37.6869	2.41971	1.09208	2.97759	52.7953	28.0227	1.09399	0.430211	0.00886109	0.0556502	0.0153943	15.9947	27.7876	43.7823	1.84859e+07	1.24062e+09	0
92	QS81	yes	0.222	0.00864	2.18109	39.3745	3.15011	1.09204	2.59709	53.2291	20.4214	1.09311	0.345685	0.009645	0.0779505	0.015638	17.4098	28.2274	45.6372	3.61332e+07	1.47835e+09	1.46871e+07
93	QS81	yes	0.287	0.00282	1.7372	39.4633	0.587673	1.09124	3.32814	49.7569	15.2318	1.09514	0.355948	0.000810398	0.0326039	0.00484878	1.46281	8.75231	10.2151	2.61748e+06	1.69053e+09	6.95795e+06
94	QS81	yes	0.295	0.00391	1.84733	39.305	0.825896	1.09211	3.08454	49.1458	10.7078	1.09337	0.389065	0.00181264	0.0418973	0.00433544	3.27191	7.8257	11.0976	1.29321e+07	1.57679e+09	4.69823e+06
95	QS81	yes	0.31	0.00309	1.56175	38.5313	1.16802	1.09223	3.54605	48.8092	25.4813	1.09309	0.345643	0.00279287	0.0380648	0.00956236	5.04127	17.2606	22.3019	1.36114e+07	1.68011e+09	4.41747e+06
96	QS81	yes	0.28	0.00782	1.88736	38.586	2.5175	1.0923	3.02278	53.1677	28.5272	1.09167	0.377284	0.00813989	0.0821169	0.02313	14.6929	41.7509	56.4439	2.33433e+07	4.66565e+08	5.66234e+06
97	QS81	yes	0.285	0.00692	1.94599	39.2884	3.73448	1.09229	2.24287	55.2465	16.9011	1.09076	0.395949	0.0133612	0.0539175	0.00891854	24.1177	16.0984	40.2162	2.08095e+07	8.45194e+08	4.54574e+06
98	QS81	yes	0.347	0.00549	1.80582	38.4889	2.2017	1.09224	3.2127	52.0378	24.0009	1.09493	0.447362	0.00823909	0.0612719	0.0144853	14.872	26.1467	41.0187	2.7531e+07	1.04856e+09	1.05977e+07
99	STSI	no	0.312	0.00103	1.90198	39.0179	3.15964	1.09227	2.3453	38.2841	18.5234	1.09519	0.423658	0.0118609	0.00839179	0.00152424	21.4096	2.75133	24.1609	1.54964e+07	3.1541e+09	0
100	STSI	no	0.361	0.00039	1.78011	39.7731	0.988235	1.0923	3.17443	38.7116	38.5802	1.104	0.458783	0.00288224	0.0043008	0.00164378	5.20259	2.9671	8.1697	0	4.41939e+09	1969.62
101	STSI	no	0.181	0.00128	2.07416	39.647	3.83819	1.09238	2.67227	45.0017	28.7961	1.09388	0.268025	0.00932243	0.0118826	0.00337893	16.8275	6.09916	22.9266	2.44202e+07	5.29304e+09	0
102	STSI	no	0.28	0.00088	1.98475	39.5882	3.64875	1.09405	2.65043	38.7691	18.9569	1.09164	0.396751	0.0130482	0.00810249	0.00150681	23.5527	2.71988	26.2725	3.12716e+07	2.37011e+09	0
103	STSI	no	0.262	0.00048	1.99493	39.343	1.55305	1.09229	2.45508	36.5071	40.6453	1.09694	0.373151	0.00445189	0.0040938	0.0016492	8.03591	2.9769	11.0128	559401	4.85151e+09	1564.32
104	STSI	no	0.313	0.00076	1.93442	39.5041	3.35723	1.09222	2.27994	44.1272	17.3503	1.08997	0.432265	0.012956	0.00601944	0.00102272	23.3863	1.84606	25.2323	3.62019e+07	2.85633e+09	1571.03
105	STSI	no	0.332	0.00072	1.99384	40.2067	2.59956	1.0924	2.27982	38.4823	14.0721	1.0909	0.472589	0.0105839	0.00570234	0.000781908	19.1045	1.41139	20.5159	3.46747e+07	1.15775e+09	0
107	STSI	yes	0.318	0.00078	1.96033	39.9529	1.51329	1.09227	2.9896	39.893	25.7218	1.0922	0.445051	0.00513273	0.0016648	0.000422224	9.26486	0.762137	10.027	1.44127e+07	1.58547e+09	6.46242e+06
108	STSI	yes	0.308	0.00076	1.89925	39.6417	3.14979	1.09243	3.08261	39.3848	18.9704	1.0955	0.417627	0.0116509	0.00167258	0.000311273	21.0306	0.561865	21.5924	3.09326e+07	1.66201e+09	1.20207e+07
109	STSI	yes	0.315	0.00067	1.89846	40.3373	2.43541	1.09395	2.48183	39.4099	16.358	1.09361	0.426941	0.00886077	0.00118714	0.000189919	15.9942	0.342814	16.337	2.82816e+07	1.21838e+09	6.6944e+06
110	STSI	yes	0.281	0.00057	1.90722	39.8377	1.25914	1.09241	2.63546	40.6947	24.9597	1.09292	0.382615	0.00344023	0.00107247	0.000263825	6.2098	0.476218	6.68602	1.30071e+06	1.76964e+09	5.08303e+06
111	STSI	yes	0.252	0.00139	2.09678	39.9942	2.99164	1.09217	2.2111	39.7507	11.4327	1.09155	0.377231	0.00992735	0.00219421	0.000242959	17.9194	0.438555	18.358	2.85173e+07	1.98796e+09	1.01518e+07
